# Supplementary material for: Selective identification of somatic mutations in pancreatic cancer cells through a combination of next-generation sequencing of plasma DNA using molecular barcodes and a bioinformatic variant filter
Source: PLoS One. 2018 Feb 16;13(2):e0192611. doi: 10.1371/journal.pone.0192611 (PMC5815581; doi:10.1371/journal.pone.0192611)
Supplement: S1 Table — (XLSX) [file pone.0192611.s001.xlsx]

## Sheet: PCntAApos
S1 Table. Target regions in pancreatic-cancer related genes.
	f primer set				r primer set
Gene	Region no.	Target genomic position	Target amino acid position		Region no.	Target genomic position	Target amino acid position
CDKN2A	1f	chr9:21970985-21971066	aa:98-125		2r	chr9:21971048-21971131	aa:76-104
	4f	chr9:21974672-21974754	aa:25-50		3r	chr9:21971141-21971219	aa:51-73
CTNNB1	1f	chr3:41266030-41266098	aa:9-32		1r	chr3:41266070-41266147	aa:23-48
GNAS	1f	chr20:57484397-57484470	aa:196-217		1r	chr20:57484433-57484504	aa:205-220
HRAS	1f	chr11:534221-534299	aa:8-34		1r	chr11:534233-534308	aa:5-30
	2f	chr11:533813-533889	aa:56-81		2r	chr11:533851-533930	aa:42-69
KRAS	1f	chr12:25398187-25398259	aa:20-37		1r	chr12:25398241-25398311	aa:3-26
	2f	chr12:25380261-25380337	aa:41-66		2r	chr12:25380294-25380364	aa:38-55
NRAS	2f	chr1:115256505-115256583	aa:43-69		1r	chr1:115258694-115258768	aa:5-30
SMAD4	1f	chr18:48575100-48575177	aa:98-124		1r	chr18:48575146-48575218	aa:114-138
	3f	chr18:48581191-48581264	aa:165-190		2r	chr18:48575605-48575676	aa:142-146
	4f	chr18:48584552-48584627	aa:242-263		3r	chr18:48581227-48581302	aa:177-202
	5f	chr18:48586252-48586326	aa:307-319		4r	chr18:48584601-48584678	aa:258-263
	6f	chr18:48591815-48591891	aa:326-352		5r	chr18:48586288-48586361	aa:-
	7f	chr18:48593400-48593464	aa:384-405		6r	chr18:48591854-48591931	aa:339-365
	8f	chr18:48603029-48603105	aa:444-469		7r	chr18:48593446-48593519	aa:399-424
	9f	chr18:48604659-48604736	aa:494-520		8r	chr18:48603039-48603114	aa:447-472
					9r	chr18:48604698-48604774	aa:507-532
TP53	1f	chr17:7579854-7579929	aa:1-20		1r	chr17:7579884-7579960	aa:1-10
	2f	chr17:7579351-7579429	aa:86-112		2r	chr17:7579407-7579485	aa:68-94
	3f	chr17:7578517-7578598	aa:126-138		3r	chr17:7578526-7578601	aa:126-135
	4f	chr17:7578353-7578434	aa:166-187		4r	chr17:7578404-7578483	aa:149-176
	5f	chr17:7578181-7578259	aa:197-223		5r	chr17:7578221-7578298	aa:187-210
	6f	chr17:7577509-7577588	aa:231-258		6r	chr17:7577537-7577612	aa:225-248
	7f	chr17:7577016-7577095	aa:281-307		7r	chr17:7577079-7577151	aa:263-287
	8f	chr17:7573924-7574004	aa:341-367		8r	chr17:7573954-7574035	aa:332-358
