# Supplementary material for: Selective identification of somatic mutations in pancreatic cancer cells through a combination of next-generation sequencing of plasma DNA using molecular barcodes and a bioinformatic variant filter
Source: PLoS One. 2018 Feb 16;13(2):e0192611. doi: 10.1371/journal.pone.0192611 (PMC5815581; doi:10.1371/journal.pone.0192611)
Supplement: S2 Table — (XLSX) [file pone.0192611.s002.xlsx]

## Sheet: Sheet1
S2 Table. Sequences of adapters and primers.
Name	Sequence	Purpose
ionBATbluntST01	CCATCTCATCCCTGCGTGTCTCCGACTCAGACAGTNNNNNNNNNNNNGTACATATTGTCGTTAGCAT	adapter (sense strand)
ionBATbluntST02	CCATCTCATCCCTGCGTGTCTCCGACTCAGACGTANNNNNNNNNNNNGTACATATTGTCGTTAGCAT	adapter (sense strand)
ionBATbluntST05	CCATCTCATCCCTGCGTGTCTCCGACTCAGAGCATNNNNNNNNNNNNGTACATATTGTCGTTAGCAT	adapter (sense strand)
ionBATbluntST10	CCATCTCATCCCTGCGTGTCTCCGACTCAGCAGACNNNNNNNNNNNNGTACATATTGTCGTTAGCAT	adapter (sense strand)
ionBATbluntST12	CCATCTCATCCCTGCGTGTCTCCGACTCAGCGATANNNNNNNNNNNNGTACATATTGTCGTTAGCAT	adapter (sense strand)
ionBATbluntST15	CCATCTCATCCCTGCGTGTCTCCGACTCAGCTATGNNNNNNNNNNNNGTACATATTGTCGTTAGCAT	adapter (sense strand)
ionBATbluntST18	CCATCTCATCCCTGCGTGTCTCCGACTCAGTACGANNNNNNNNNNNNGTACATATTGTCGTTAGCAT	adapter (sense strand)
ionBATbluntST24	CCATCTCATCCCTGCGTGTCTCCGACTCAGTGACTNNNNNNNNNNNNGTACATATTGTCGTTAGCAT	adapter (sense strand)
sp_trP1A04s2	ATGCTAACGACAATATGTACATCACCGACTGCCCATAGAGAGGGATGAGATGG*T*T	adapter (antisense strand)
CDKN2A_1f_out	CGCAGGTACCGTGCGA	gene-specific primer mix1
CDKN2A_4f_out	CTGCTCCCGCTGCAGAC	gene-specific primer mix1
CTNNB1_1f_out	TGCTAATACTGTTTCGTATTTATAGCTGATTTG	gene-specific primer mix1
GNAS_1f_out	GCTTTGGTGAGATCCATTGACCTC	gene-specific primer mix1
HRAS_1f_out	CGCCAGGCTCACCTCTAT	gene-specific primer mix1
HRAS_2f_out	CCTCAAAAGACTTGGTGTTGTTGATG	gene-specific primer mix1
KRAS_1f_out	TCAAAGAATGGTCCTGCACCA	gene-specific primer mix1
KRAS_2f_out	CCCCAGTCCTCATGTACTGG	gene-specific primer mix1
NRAS_2f_out	CCTTCGCCTGTCCTCATGT	gene-specific primer mix1
SMAD4_1f_out	AGGATTTCCTCATGTGATCTATGCC	gene-specific primer mix1
SMAD4_3f_out	CATCAAGTATGATGGTGAAGGATGAATATGTG	gene-specific primer mix1
SMAD4_4f_out	CCATAGTGAAGGACTGTTGCAGAT	gene-specific primer mix1
SMAD4_5f_out	TGTCTTTTCTTTAGGGCCTGTTCAC	gene-specific primer mix1
SMAD4_6f_out	TCCTATAGCTCCTGAGTATTGGTGT	gene-specific primer mix1
SMAD4_7f_out	AAATGTAATTTCTTTTTTCTTCCTAAGGTTGCA	gene-specific primer mix1
SMAD4_8f_out	TGTTTTTTCTTAAAAGGTCTTTGATTTGCGTC	gene-specific primer mix1
SMAD4_9f_out	CTGCTGCTGGAATTGGTGT	gene-specific primer mix1
TP53_1f_out	CTGCCCTTCCAATGGATCCA	gene-specific primer mix1
TP53_2f_out	AGACTTGGCTGTCCCAGAATG	gene-specific primer mix1
TP53_3f_out	CAACCCACAGCTGCACAG	gene-specific primer mix1
TP53_4f_out	GAATCAGAGGCCTGGGGAC	gene-specific primer mix1
TP53_5f_out	ACCCCAGTTGCAAACCAGA	gene-specific primer mix1
TP53_6f_out	CAAGTGGCTCCTGACCTGGA	gene-specific primer mix1
TP53_7f_out	CACCGCTTCTTGTCCTGC	gene-specific primer mix1
TP53_8f_out	CTAGGAAGGCAGGGGAGTAG	gene-specific primer mix1
CDKN2A_1f_ne_trP1	cctctctatgggcagtcggtgatGCAGGTACCGTGCGACAT	nested primer mix1L
CDKN2A_4f_ne_trP1	cctctctatgggcagtcggtgatCCGCTGCAGACCCTCTA	nested primer mix1L
CTNNB1_1f_ne_trP1	cctctctatgggcagtcggtgatACTGTTTCGTATTTATAGCTGATTTGATGGA	nested primer mix1L
HRAS_1f_ne_trP1	cctctctatgggcagtcggtgatCGCCAGGCTCACCTCTATAGT	nested primer mix1L
HRAS_2f_ne_trP1	cctctctatgggcagtcggtgatGACTTGGTGTTGTTGATGGCAAA	nested primer mix1L
KRAS_1f_ne_trP1	cctctctatgggcagtcggtgatCAAAGAATGGTCCTGCACCAGTAATAT	nested primer mix1L
KRAS_2f_ne_trP1	cctctctatgggcagtcggtgatTCCTCATGTACTGGTCCCTCATT	nested primer mix1L
NRAS_2f_ne_trP1	cctctctatgggcagtcggtgatTCGCCTGTCCTCATGTATTGG	nested primer mix1L
SMAD4_6f_ne_trP1	cctctctatgggcagtcggtgatGCTCCTGAGTATTGGTGTTCCAT	nested primer mix1L
SMAD4_7f_ne_trP1	cctctctatgggcagtcggtgatGTAATTTCTTTTTTCTTCCTAAGGTTGCACATAG	nested primer mix1L
TP53_2f_ne_trP1	cctctctatgggcagtcggtgatGGCTGTCCCAGAATGCAAGAA	nested primer mix1L
TP53_8f_ne_trP1	cctctctatgggcagtcggtgatGGAAGGGGCTGAGGTCACT	nested primer mix1L
GNAS_1f_ne_trP1	cctctctatgggcagtcggtgatTGGTGAGATCCATTGACCTCAATTT	nested primer mix1H
SMAD4_1f_ne_trP1	cctctctatgggcagtcggtgatCTCATGTGATCTATGCCCGTCT	nested primer mix1H
SMAD4_3f_ne_trP1	cctctctatgggcagtcggtgatGGTGAAGGATGAATATGTGCATGA	nested primer mix1H
SMAD4_4f_ne_trP1	cctctctatgggcagtcggtgatGTGAAGGACTGTTGCAGATAGCAT	nested primer mix1H
SMAD4_5f_ne_trP1	cctctctatgggcagtcggtgatTTCTTTAGGGCCTGTTCACAATGA	nested primer mix1H
SMAD4_8f_ne_trP1	cctctctatgggcagtcggtgatAGGTCTTTGATTTGCGTCAGTGT	nested primer mix1H
SMAD4_9f_ne_trP1	cctctctatgggcagtcggtgatGCTGCTGGAATTGGTGTTGATG	nested primer mix1H
TP53_1f_ne_trP1	cctctctatgggcagtcggtgatTCCACTCACAGTTTCCATAGGTCT	nested primer mix1H
TP53_3f_ne_trP1	cctctctatgggcagtcggtgatTGCACAGGGCAGGTCTTG	nested primer mix1H
TP53_4f_ne_trP1	cctctctatgggcagtcggtgatACCAGCCCTGTCGTCTCT	nested primer mix1H
TP53_5f_ne_trP1	cctctctatgggcagtcggtgatCCAGTTGCAAACCAGACCTCA	nested primer mix1H
TP53_6f_ne_trP1	cctctctatgggcagtcggtgatGGCTCCTGACCTGGAGTCTT	nested primer mix1H
TP53_7f_ne_trP1	cctctctatgggcagtcggtgatCGCTTCTTGTCCTGCTTGCT	nested primer mix1H
CDKN2A_2r_out	GAGCCCAACTGCGCCG	gene-specific primer mix2
CDKN2A_3r_out	CACCCTGGCTCTGACCATT	gene-specific primer mix2
CTNNB1_1r_out	CCACATCCTCTTCCTCAGGATTG	gene-specific primer mix2
GNAS_1r_out	GGGTGAATGTCAAGAAACCATGATCT	gene-specific primer mix2
HRAS_1r_out	CTGAGGAGCGATGACGGAA	gene-specific primer mix2
HRAS_2r_out	GTCCTCCTGCAGGATTCCTAC	gene-specific primer mix2
KRAS_1r_out	GTCACATTTTCATTATTTTTATTATAAGGCCTGC	gene-specific primer mix2
KRAS_2r_out	ACACCTTTTTTGAAGTAAAAGGTGCA	gene-specific primer mix2
NRAS_1r_out	ACAGGTTCTTGCTGGTGTGAAAT	gene-specific primer mix2
SMAD4_1r_out	GATGAAAGCAAAGTCTACTTACCAATTCCA	gene-specific primer mix2
SMAD4_2r_out	AGAAACAGATTACCTACCATTACTCTGCA	gene-specific primer mix2
SMAD4_3r_out	CAGTGCTGGTAGCATTAGACTCA	gene-specific primer mix2
SMAD4_4r_out	GTCTAAAAATTAAGGCCCACATGGGTTA	gene-specific primer mix2
SMAD4_5r_out	ACTCATCTGAGAAGTGACCCCATAATT	gene-specific primer mix2
SMAD4_6r_out	CTGTCCTGTGGACATTGGAGA	gene-specific primer mix2
SMAD4_7r_out	CCTTTATATATGCACTTGGGTAGATCTTATGAAC	gene-specific primer mix2
SMAD4_8r_out	CTGATAGCTGGAGCTATTCCACC	gene-specific primer mix2
SMAD4_9r_out	GGTATGAAGTACTTCGTCTAGGAGC	gene-specific primer mix2
TP53_1r_out	CCAGGGTTGGAAGTGTCTCA	gene-specific primer mix2
TP53_2r_out	GTCCAGATGAAGCTCCCAGAA	gene-specific primer mix2
TP53_3r_out	TTCTTTGCTGCCGTCTTCCA	gene-specific primer mix2
TP53_4r_out	CCTGTGCAGCTGTGGGTT	gene-specific primer mix2
TP53_5r_out	CCCAGGCCTCTGATTCCTCA	gene-specific primer mix2
TP53_6r_out	CCTCATCTTGGGCCTGTGTT	gene-specific primer mix2
TP53_7r_out	TCTTGCTTCTCTTTTCCTATCCTGAGT	gene-specific primer mix2
TP53_8r_out	ACTTCTCCCCCTCCTCTGTT	gene-specific primer mix2
CDKN2A_2r_ne_trP1	cctctctatgggcagtcggtgatAACTGCGCCGACCCCG	nested primer mix2L
CDKN2A_3r_ne_trP1	cctctctatgggcagtcggtgatCCCTGGCTCTGACCATTCTGT	nested primer mix2L
CTNNB1_1r_ne_trP1	cctctctatgggcagtcggtgatCCTCTTCCTCAGGATTGCCTTT	nested primer mix2L
GNAS_1r_ne_trP1	cctctctatgggcagtcggtgatGAATGTCAAGAAACCATGATCTCTGTT	nested primer mix2L
HRAS_1r_ne_trP1	cctctctatgggcagtcggtgatCTGAGGAGCGATGACGGAATATAA	nested primer mix2L
NRAS_1r_ne_trP1	cctctctatgggcagtcggtgatTGCTGGTGTGAAATGACTGAGTACA	nested primer mix2L
SMAD4_2r_ne_trP1	cctctctatgggcagtcggtgatTACCTACCATTACTCTGCAGTGTT	nested primer mix2L
SMAD4_4r_ne_trP1	cctctctatgggcagtcggtgatAAGGCCCACATGGGTTAATTTG	nested primer mix2L
SMAD4_5r_ne_trP1	cctctctatgggcagtcggtgatCTGAGAAGTGACCCCATAATTCCATT	nested primer mix2L
SMAD4_6r_ne_trP1	cctctctatgggcagtcggtgatCCTGTGGACATTGGAGAGTTGA	nested primer mix2L
SMAD4_7r_ne_trP1	cctctctatgggcagtcggtgatACTTGGGTAGATCTTATGAACAGCAT	nested primer mix2L
SMAD4_8r_ne_trP1	cctctctatgggcagtcggtgatGGAGCTATTCCACCTACTGatcct	nested primer mix2L
SMAD4_9r_ne_trP1	cctctctatgggcagtcggtgatAGTACTTCGTCTAGGAGCTGGAG	nested primer mix2L
HRAS_2r_ne_trP1	cctctctatgggcagtcggtgatCTGCAGGATTCCTACCGGAA	nested primer mix2H
KRAS_1r_ne_trP1	cctctctatgggcagtcggtgatTTTATTATAAGGCCTGCTGAAAATGACTG	nested primer mix2H
KRAS_2r_ne_trP1	cctctctatgggcagtcggtgatGTAAAAGGTGCACTGTAATAATCCAGACT	nested primer mix2H
SMAD4_1r_ne_trP1	cctctctatgggcagtcggtgatGCAAAGTCTACTTACCAATTCCAGGTG	nested primer mix2H
SMAD4_3r_ne_trP1	cctctctatgggcagtcggtgatGCTGGTAGCATTAGACTCAGATGG	nested primer mix2H
TP53_1r_ne_trP1	cctctctatgggcagtcggtgatGTTGGAAGTGTCTCATGCTGGAT	nested primer mix2H
TP53_2r_ne_trP1	cctctctatgggcagtcggtgatGATGAAGCTCCCAGAATGCCA	nested primer mix2H
TP53_3r_ne_trP1	cctctctatgggcagtcggtgatCCGTCTTCCAGTTGCTTTATCTGT	nested primer mix2H
TP53_4r_ne_trP1	cctctctatgggcagtcggtgatGTGCAGCTGTGGGTTGATTC	nested primer mix2H
TP53_5r_ne_trP1	cctctctatgggcagtcggtgatAGGCCTCTGATTCCTCACTGAT	nested primer mix2H
TP53_6r_ne_trP1	cctctctatgggcagtcggtgatCTCATCTTGGGCCTGTGTTATCTC	nested primer mix2H
TP53_7r_ne_trP1	cctctctatgggcagtcggtgatTTCTCTTTTCCTATCCTGAGTAGTGGT	nested primer mix2H
TP53_8r_ne_trP1	cctctctatgggcagtcggtgatCCCCTCCTCTGTTGCTGC	nested primer mix2H
T_PCR_A	CCATCTCATCCCTGCGTGTC	one primer for Ion Torrent system
*, phosphorothioate linkage.
