# Supplementary material for: Selective identification of somatic mutations in pancreatic cancer cells through a combination of next-generation sequencing of plasma DNA using molecular barcodes and a bioinformatic variant filter
Source: PLoS One. 2018 Feb 16;13(2):e0192611. doi: 10.1371/journal.pone.0192611 (PMC5815581; doi:10.1371/journal.pone.0192611)
Supplement: S3 Table — (XLSX) [file pone.0192611.s003.xlsx]

## Sheet: Suppl Table 3
S3 Table. Variants identified in samples from healthy individuals.
Patient	Gene	Chromosome position	Amino acid position (base)	Number of COSMIC entries	Base change	Total number of NOIR with variant	Total number of NOIR	Variant fraction (%)
M06	TP53	chr17:7579424	88	0	C>A	4	367	1.08992
M06	TP53	chr17:7573964	355	0	G>T	8	1214	0.658979
N2	CDKN2A	chr9:21971028	110	0	G>T	6	963	0.623053
N2	TP53	chr17:7578464	156	6	C>T	7	813	0.861009
N62	TP53	chr17:7577576	235	0	C>A	8	622	1.28617
N8	CDKN2A	chr9:21971061	99	0	G>T	5	739	0.67659
N8	GNAS	chr20:57484455	212	0	C>A	4	598	0.668896
N8	HRAS	chr11:533853	68	0	G>T	6	1277	0.469851
N8	SMAD4	chr18:48604700	508	0	G>T	4	487	0.821355
N8	TP53	chr17:7579898	5	1	G>T	7	1415	0.4947
N8	TP53	chr17:7573946	361	0	G>T	19	1257	1.51154
N82	CDKN2A	chr9:21974741	29	0	G>T	11	221	4.97738
