# Supplementary material for: Selective identification of somatic mutations in pancreatic cancer cells through a combination of next-generation sequencing of plasma DNA using molecular barcodes and a bioinformatic variant filter
Source: PLoS One. 2018 Feb 16;13(2):e0192611. doi: 10.1371/journal.pone.0192611 (PMC5815581; doi:10.1371/journal.pone.0192611)
Supplement: S4 Table — (XLSX) [file pone.0192611.s004.xlsx]

## Sheet: Sheet1
S4 Table. Detailed analysis of variants only appeared in plasma presented in Table 2.
Patient	Gene	Amino acid position (base)	Base change	Variant molecules (tumor)	Sequenced molecules (tumor)	Variant molecules (leukocyte)	Sequenced molecules (leukocyte)	Variant molecules (plasma)	Sequenced molecules (plasma)	plasma only
P166	TP53	108 (1)	G > T	0	4098	0	1401	12	3211	+
P177	CDKN2A	60 (2)	C > T	0	315	0	1773	12	2638	+
P177	HRAS	68 (1)	C > T	0	985	0	733	11	3134	+
P184	SMAD4	519 (2)	A > T	0	474	0	456	6	1094	+
P187	SMAD4	445 (2)	G > A	0	306	0	795	12	2923	+
P188	KRAS	10 (1)	G > T	0	2037	0	1510	27	1507	+
