# Supplementary material for: Selective identification of somatic mutations in pancreatic cancer cells through a combination of next-generation sequencing of plasma DNA using molecular barcodes and a bioinformatic variant filter
Source: PLoS One. 2018 Feb 16;13(2):e0192611. doi: 10.1371/journal.pone.0192611 (PMC5815581; doi:10.1371/journal.pone.0192611)
Supplement: S5 Table — (XLSX) [file pone.0192611.s005.xlsx]

## Sheet: Suppl Table 4
S5 Table. Substitution patterns in filtered and removed variants.
Base change	Filtered			Removed
	Number	%		Number	%
A>C/T>G	2	2.32558		18	12.5874
A>G/T>C	5	5.81395		9	6.29371
A>T/T>A	1	1.16279		6	4.1958
C>A/G>T	20	23.2558		46	32.1678
C>G/G>C	4	4.65116		6	4.1958
C>T/G>A	54	62.7907		58	40.5594
Total	86	100		143	100
