# Supplementary material for: Selective identification of somatic mutations in pancreatic cancer cells through a combination of next-generation sequencing of plasma DNA using molecular barcodes and a bioinformatic variant filter
Source: PLoS One. 2018 Feb 16;13(2):e0192611. doi: 10.1371/journal.pone.0192611 (PMC5815581; doi:10.1371/journal.pone.0192611)
Supplement: S6 Table — (XLSX) [file pone.0192611.s006.xlsx]

## Sheet: Sheet1
S6 Table.Two-by-two tables and representative parameters
for comparison of different sequencing/analysis methods.
Two by two tables
NOIR-SS/CV78 (all genes)
	Pancreatic cancer	control
plasma-positive	51	1
plasma-negative	92	31
NOIR-SS/CV78 (KRAS)
	Pancreatic cancer	control
plasma-positive	37	0
plasma-negative	106	32
Deep sequencing (KRAS)
	Pancreatic cancer	control
plasma-positive	44	1
plasma-negative	99	31
Deep sequencing (Le Calvez-Kelm et al. )
	pancreatic cancer	control
plasma-positive	83	14
plasma-negative	314	360
Representative parameaters
	Sensitivity		Specificity		Positive prediction value		Negative prediction value
	Point estimate	95% CI	Point estimate	95% CI	Point estimate	95% CI	Point estimate	95% CI
NOIR-SS/CV78 (all genes)	35.7	28.3-43.8	96.9	82.9-100	98.1	88.9-100	25.2	18.3-33.6
NOIR-SS/CV78 (KRAS)	25.9	19.4-33.6	100	87.3-100	100	88.8-100	23.2	16.9-30.9
Deep sequencing (KRAS)	30.8	23.8-38.8	96.9	82.9-100	97.8	87.4-100	23.8	17.3-31.9
Deep sequencing (Le Calvez-Kelm et al. )	20.9	17.2-25.2	96.3	93.8-97.8	85.6	77.1-91.3	53.4	49.6-57.1
			h
