# Supplementary material for: Selective identification of somatic mutations in pancreatic cancer cells through a combination of next-generation sequencing of plasma DNA using molecular barcodes and a bioinformatic variant filter
Source: PLoS One. 2018 Feb 16;13(2):e0192611. doi: 10.1371/journal.pone.0192611 (PMC5815581; doi:10.1371/journal.pone.0192611)
Supplement: S7 Table — (XLSX) [file pone.0192611.s007.xlsx]

## Sheet: tableSX
S7 Table. The comprehensive list of all variants.
sample	mutated gene	amino acid change	number of analyzed molecules at variant position*	variant frequency (%)*	plasma/tissue	histology	cancer status	amount of used DNA (ng/reation)	sample set	CV78filter
DP01	--	--	nd	nd	plasma	normal	--	1.6	1st	--
DP02	--	--	nd	nd	plasma	normal	--	1.9	1st	--
F08	--	--	nd	nd	white blood cell	normal	--	7.4	1st	--
F11	--	--	nd	nd	white blood cell	normal	--	8.4	1st	--
M06	TP53	A355S	1214	0.658979	white blood cell	normal	--	6.8	1st	no
M06	TP53	A88D	367	1.08992	white blood cell	normal	--	6.8	1st	no
M09	--	--	nd	nd	white blood cell	normal	--	9.8	1st	--
N2	TP53	R156C	813	0.861009	plasma	normal	--	6.3	1st	no
N2	CDKN2A	W110C	963	0.623053	plasma	normal	--	6.3	1st	no
N6	--	--	nd	nd	plasma	normal	--	12.7	1st	--
N62	TP53	N235K	622	1.28617	plasma	normal	--	8.9	1st	no
N7	--	--	nd	nd	plasma	normal	--	8.1	1st	--
N8	TP53	Q5H	1415	0.4947	plasma	normal	--	8	1st	no
N8	TP53	G361W	1257	1.51154	plasma	normal	--	8	1st	no
N8	CDKN2A	R99R	739	0.67659	plasma	normal	--	8	1st	no
N8	SMAD4	G508C	487	0.821355	plasma	normal	--	8	1st	no
N8	HRAS	R68L	1277	0.469851	plasma	normal	--	8	1st	no
N8	GNAS	F212L	598	0.668896	plasma	normal	--	8	1st	no
N82	CDKN2A	R29L	221	4.97738	plasma	normal	--	8	1st	no
P010	--	--	nd	nd	plasma	PK	metastatic	7.5	1st	--
P011	--	--	nd	nd	plasma	PK	localized	9.9	1st	--
P014	--	--	nd	nd	plasma	PK	metastatic	4.5	1st	--
P022	--	--	nd	nd	plasma	PK	localized	4.4	1st	--
P027	NRAS	S17I	1556	0.449871	plasma	PK	localized	50.2	1st	no
P033	TP53	D207Y	1773	1.29724	plasma	PK	metastatic	3.2	1st	no
P033	SMAD4	R531Q	587	1.53322	plasma	PK	metastatic	3.2	1st	no
P033	TP53	R248W	2087	1.10206	plasma	PK	metastatic	3.2	1st	pass
P034	TP53	Q354H	716	2.7933	plasma	PK	localized	2.9	1st	no
P035	TP53	P71S	141	2.12766	plasma	PK	localized	2.4	1st	no
P037	--	--	nd	nd	plasma	PK	localized	2.6	1st	--
P038	--	--	nd	nd	plasma	PK	localized	2.7	1st	--
P041	TP53	V157G	1936	1.39463	plasma	PK	metastatic	3.1	1st	no
P041	SMAD4	D415N	1871	1.28274	plasma	PK	metastatic	3.1	1st	no
P041	TP53	P151T	1936	0.464876	plasma	PK	metastatic	3.1	1st	pass
P041	KRAS	G12V	1517	0.527357	plasma	PK	metastatic	3.1	1st	pass
P042	--	--	nd	nd	plasma	PK	localized	1.9	1st	--
P044	--	--	nd	nd	plasma	PK	localized	4.9	1st	--
P045	HRAS	Q61*	70	2.85714	plasma	PK	localized	3	1st	no
P046	--	--	nd	nd	plasma	PK	localized	3.1	1st	--
P048	--	--	nd	nd	plasma	PK	localized	3.4	1st	--
P049	--	--	nd	nd	plasma	PK	localized	3.4	1st	--
P051	SMAD4	A406V	171	1.75439	plasma	PK	localized	5.4	1st	no
P051	KRAS	G12D	222	7.20721	plasma	PK	localized	5.4	1st	pass
P054	--	--	nd	nd	plasma	PK	localized	2.6	1st	--
P055	NRAS	S65S	177	3.38983	plasma	PK	localized	2.2	1st	no
P055	NRAS	R68R	182	3.2967	plasma	PK	localized	2.2	1st	no
P056	--	--	nd	nd	plasma	PK	localized	2.4	1st	--
P058	SMAD4	G352E	329	1.51976	plasma	PK	localized	1.8	1st	no
P058	SMAD4	A460S	391	5.11509	plasma	PK	localized	1.8	1st	no
P058	SMAD4	R135*	447	2.46085	plasma	PK	localized	1.8	1st	pass
P058	HRAS	G12C	154	12.987	plasma	PK	localized	1.8	1st	pass
P062	HRAS	G15D	447	3.13199	plasma	PK	localized	2	1st	no
P069	TP53	T284P	247	1.61943	plasma	PK	localized	1	1st	no
P070	--	--	nd	nd	plasma	PK	localized	3.5	1st	--
P072	CTNNB1	Y30*	1184	1.09797	plasma	PK	localized	1.7	1st	no
P072	HRAS	Q25H	1016	2.95276	plasma	PK	localized	1.7	1st	no
P072	KRAS	G12V	263	0.760456	plasma	PK	localized	1.7	1st	pass
P073	CTNNB1	G38V	4310	0.556845	plasma	PK	localized	1.3	1st	no
P073	TP53	P359P	647	1.5456	plasma	PK	localized	1.3	1st	no
P096	KRAS	E31Q	42	7.14286	plasma	PK	metastatic	2.3	1st	no
P096	TP53	E11Q	103	33.0097	plasma	PK	metastatic	2.3	1st	pass
P097	--	--	nd	nd	plasma	PK	metastatic	1.7	1st	--
P098	--	--	nd	nd	plasma	PK	metastatic	1.5	1st	--
P100	TP53	K164K	2070	0.676329	plasma	PK	metastatic	5.4	1st	no
P100	SMAD4	G358R	3554	0.562746	plasma	PK	metastatic	5.4	1st	no
P100	SMAD4	G358V	3554	0.506472	plasma	PK	metastatic	5.4	1st	no
P100	GNAS	R199H	571	0.700525	plasma	PK	metastatic	5.4	1st	pass
P100	TP53	A161T	2197	36.6864	plasma	PK	metastatic	5.4	1st	pass
P100	KRAS	G12D	1626	49.2005	plasma	PK	metastatic	5.4	1st	pass
P101	TP53	R273H	639	0.938967	plasma	PK	metastatic	4.4	1st	pass
P102	KRAS	G12C	798	0.37594	plasma	PK	metastatic	6.6	1st	pass
P105	--	--	nd	nd	plasma	PK	metastatic	4.3	1st	--
P107	KRAS	K16M	1535	0.716612	plasma	PK	localized	2.5	1st	no
P107	CDKN2A	A100A	330	1.21212	plasma	PK	localized	2.5	1st	no
P108	SMAD4	A458V	28	14.2857	plasma	PK	metastatic	1.7	1st	no
P108	NRAS	R68R	41	9.7561	plasma	PK	metastatic	1.7	1st	no
P108	NRAS	A66A	41	9.7561	plasma	PK	metastatic	1.7	1st	no
P108	NRAS	S65N	41	9.7561	plasma	PK	metastatic	1.7	1st	no
P108	SMAD4	R531W	194	11.8557	plasma	PK	metastatic	1.7	1st	pass
P108	KRAS	G12D	91	10.989	plasma	PK	metastatic	1.7	1st	pass
P109	--	--	nd	nd	plasma	PK	metastatic	1.4	1st	--
P110	--	--	nd	nd	plasma	PK	localized	1.5	1st	--
P111	--	--	nd	nd	plasma	PK	localized	2.4	1st	--
P112	KRAS	G12V	399	11.0276	plasma	PK	metastatic	2.8	1st	pass
P114	--	--	nd	nd	plasma	PK	localized	2.1	1st	--
P117	--	--	nd	nd	plasma	PK	localized	1.9	1st	--
P119	--	--	nd	nd	plasma	PK	localized	1.7	1st	--
P120	SMAD4	S171S	2101	0.571157	plasma	PK	localized	3	1st	no
P120	SMAD4	L402H	1772	0.564334	plasma	PK	localized	3	1st	no
P120	HRAS	R68Q	525	0.952381	plasma	PK	localized	3	1st	no
P121	TP53	R267P	4075	55.092	plasma	PK	metastatic	3.1	1st	pass
P121	KRAS	V14I	3328	0.300481	plasma	PK	metastatic	3.1	1st	pass
P121	KRAS	G12V	3462	2.19526	plasma	PK	metastatic	3.1	1st	pass
P122	--	--	nd	nd	plasma	PK	metastatic	2.3	1st	--
P123	--	--	nd	nd	plasma	PK	metastatic	2.2	1st	--
P159	--	--	nd	nd	plasma	PK	metastatic	5.3	1st	--
P162	KRAS	G12G	1321	19.9849	plasma	PK	metastatic	13.5	1st	pass
P162	SMAD4	G508D	1609	10.0684	plasma	PK	metastatic	13.5	1st	pass
P162	KRAS	G12D	1355	19.262	plasma	PK	metastatic	13.5	1st	pass
P166	TP53	G108C	3211	0.373715	plasma	PK	metastatic	4.6	1st	no
P166	TP53	R273H	983	19.2269	plasma	PK	metastatic	4.6	1st	pass
P166	KRAS	G12D	1484	34.097	plasma	PK	metastatic	4.6	1st	pass
P177	HRAS	R68W	3134	0.350989	plasma	PK	localized	4.5	1st	no
P177	CDKN2A	A60V	2638	0.45489	plasma	PK	localized	4.5	1st	pass
P179	SMAD4	R445*	901	0.776915	plasma	PK	metastatic	3.2	1st	pass
P179	KRAS	G12C	809	0.494438	plasma	PK	metastatic	3.2	1st	pass
P183	KRAS	G12D	757	9.11493	plasma	PK	metastatic	2.4	1st	pass
P184	SMAD4	K519I	1094	0.548446	plasma	PK	metastatic	3	1st	no
P186	TP53	R175H	1488	0.672043	plasma	PK	metastatic	18.9	1st	pass
P186	KRAS	G12D	2195	0.546697	plasma	PK	metastatic	18.9	1st	pass
P187	SMAD4	R445Q	2923	0.410537	plasma	PK	metastatic	5.7	1st	no
P187	KRAS	G12S	804	0.248756	plasma	PK	metastatic	5.7	1st	pass
P187	KRAS	G12V	801	0.249688	plasma	PK	metastatic	5.7	1st	pass
P188	KRAS	G10*	1507	1.79164	plasma	PK	localized	2.8	1st	no
P004	SMAD4	Q455K	761	0.65703	plasma	IPMN	--	4.9	2nd	no
P005	--	--	nd	nd	plasma	IPMN	--	14.1	2nd	--
P009	--	--	nd	nd	plasma	IPMN	--	21.5	2nd	--
P013	--	--	nd	nd	plasma	IPMN	--	4.03	2nd	--
P015	KRAS	E31Q	300	1.66667	plasma	IPMN	--	40.8	2nd	no
P019	KRAS	Q22H	58	12.069	plasma	IPMN	--	2.1	2nd	no
P021	--	--	nd	nd	plasma	IPMN	--	3	2nd	--
P023	--	--	nd	nd	plasma	IPMN	--	11	2nd	--
P025	SMAD4	A464A	1029	0.971817	plasma	IPMN	--	4.3	2nd	no
P161	--	--	nd	nd	plasma	IPMN	--	2.2	2nd	--
P163	--	--	nd	nd	plasma	IPMN	--	2.8	2nd	--
P164	--	--	nd	nd	plasma	IPMN	--	1.7	2nd	--
P167	TP53	R282W	402	1.49254	plasma	IPMN	--	2	2nd	pass
P168	KRAS	E31Q	243	9.87654	plasma	IPMN	--	2	2nd	no
P168	TP53	T102P	324	1.54321	plasma	IPMN	--	2	2nd	no
P168	TP53	L93L	290	1.03448	plasma	IPMN	--	2	2nd	no
P169	TP53	T102P	1369	0.584368	plasma	IPMN	--	4.1	2nd	no
P170	--	--	nd	nd	plasma	IPMN	--	2.34	2nd	--
P171	SMAD4	H405H	234	1.7094	plasma	IPMN	--	4.7	2nd	no
P172	SMAD4	K106Q	459	1.08932	plasma	IPMN	--	2.2	2nd	no
P173	--	--	nd	nd	plasma	IPMN	--	2.7	2nd	--
P174	HRAS	G10G	466	6.43777	plasma	IPMN	--	2.1	2nd	no
P032	TP53	P71S	802	1.49626	plasma	PK	localized	3	2nd	no
P032	SMAD4	K106Q	155	1.93548	plasma	PK	localized	3	2nd	no
P036	TP53	G244G	940	1.06383	plasma	PK	localized	3.9	2nd	no
P036	TP53	Q354*	764	2.09424	plasma	PK	localized	3.9	2nd	no
P039	TP53	P71S	73	17.8082	plasma	PK	localized	2.9	2nd	no
P040	TP53	T102P	880	0.681818	plasma	PK	localized	5.2	2nd	no
P043	--	--	nd	nd	plasma	PK	localized	2.4	2nd	--
P047	KRAS	E3E	81	2.46914	plasma	PK	metastatic	3.8	2nd	no
P050	TP53	P71S	188	10.1064	plasma	PK	localized	3.7	2nd	no
P050	TP53	P219P	569	1.05448	plasma	PK	localized	3.7	2nd	no
P050	SMAD4	A451A	831	0.601685	plasma	PK	localized	3.7	2nd	no
P052	--	--	nd	nd	plasma	PK	localized	3.8	2nd	--
P053	--	--	nd	nd	plasma	PK	localized	5.7	2nd	--
P057	HRAS	V14V	80	3.75	plasma	PK	localized	5	2nd	no
P059	--	--	nd	nd	plasma	PK	localized	3.7	2nd	--
P060	TP53	T102P	621	3.7037	plasma	PK	localized	11.2	2nd	no
P061	KRAS	Y40Y	1565	0.766773	plasma	PK	metastatic	3.1	2nd	no
P061	HRAS	D69N	1571	0.763845	plasma	PK	metastatic	3.1	2nd	no
P061	CDKN2A	M53I	593	5.90219	plasma	PK	metastatic	3.1	2nd	pass
P063	--	--	nd	nd	plasma	PK	metastatic	4.2	2nd	--
P064	TP53	T102P	782	1.02302	plasma	PK	localized	6	2nd	no
P065	TP53	E3D	544	1.65441	plasma	PK	metastatic	2.8	2nd	no
P065	TP53	S90S	374	1.06952	plasma	PK	metastatic	2.8	2nd	no
P066	TP53	R202C	1142	1.22592	plasma	PK	localized	4	2nd	no
P066	SMAD4	R135*	3632	0.440529	plasma	PK	localized	4	2nd	pass
P066	KRAS	G12D	2542	1.88828	plasma	PK	localized	4	2nd	pass
P067	--	--	nd	nd	plasma	PK	localized	5.7	2nd	--
P068	TP53	H297H	870	0.574713	plasma	PK	metastatic	6.1	2nd	no
P068	GNAS	R201H	787	12.1982	plasma	PK	metastatic	6.1	2nd	pass
P071	TP53	L194P	2172	76.105	plasma	PK	metastatic	12.4	2nd	pass
P071	KRAS	G12D	1675	51.7612	plasma	PK	metastatic	12.4	2nd	pass
P074	TP53	A88D	2832	1.20056	plasma	PK	metastatic	4.4	2nd	no
P075	KRAS	G12V	337	1.48368	plasma	PK	localized	2.9	2nd	pass
P076	TP53	T102P	263	2.28137	plasma	PK	localized	2.5	2nd	no
P078	KRAS	V45V	162	3.08642	plasma	PK	metastatic	3.3	2nd	no
P078	GNAS	V214M	186	2.68817	plasma	PK	metastatic	3.3	2nd	no
P080	GNAS	V217V	752	0.930851	plasma	PK	metastatic	6.5	2nd	no
P080	KRAS	V14I	2691	0.40877	plasma	PK	metastatic	6.5	2nd	pass
P080	TP53	R282W	1415	22.5442	plasma	PK	metastatic	6.5	2nd	pass
P080	KRAS	G12V	2957	11.4643	plasma	PK	metastatic	6.5	2nd	pass
P081	TP53	L344M	445	0.898876	plasma	PK	localized	3.3	2nd	no
P081	TP53	T102P	256	1.17188	plasma	PK	localized	3.3	2nd	no
P081	TP53	F270C	319	8.46395	plasma	PK	localized	3.3	2nd	pass
P081	KRAS	G12D	346	6.06936	plasma	PK	localized	3.3	2nd	pass
P082	--	--	nd	nd	plasma	PK	metastatic	5	2nd	--
P083	SMAD4	P318T	257	1.16732	plasma	PK	metastatic	2.7	2nd	no
P083	TP53	R175H	255	6.27451	plasma	PK	metastatic	2.7	2nd	pass
P084	TP53	T102P	653	0.765697	plasma	PK	metastatic	3.5	2nd	no
P085	TP53	P359S	399	1.00251	plasma	PK	metastatic	4	2nd	no
P085	TP53	T102P	348	1.14943	plasma	PK	metastatic	4	2nd	no
P085	TP53	Y126N	280	5.71429	plasma	PK	metastatic	4	2nd	pass
P085	KRAS	G12D	383	2.87206	plasma	PK	metastatic	4	2nd	pass
P086	SMAD4	G384V	917	0.763359	plasma	PK	localized	3.9	2nd	no
P087	TP53	T102P	156	3.84615	plasma	PK	metastatic	2	2nd	no
P088	--	--	nd	nd	plasma	PK	metastatic	4	2nd	--
P090	TP53	E11Q	714	52.381	plasma	PK	metastatic	10.5	2nd	pass
P090	TP53	R175H	641	1.87207	plasma	PK	metastatic	10.5	2nd	pass
P090	KRAS	G12D	619	3.06947	plasma	PK	metastatic	10.5	2nd	pass
P091	HRAS	G75V	441	1.13379	plasma	PK	localized	2	2nd	no
P091	TP53	S9R	600	0.833333	plasma	PK	localized	2	2nd	no
P091	CDKN2A	P41S	362	1.10497	plasma	PK	localized	2	2nd	no
P091	TP53	R175H	678	7.81711	plasma	PK	localized	2	2nd	pass
P092	CDKN2A	A100V	390	3.07692	plasma	PK	localized	3.7	2nd	no
P094	SMAD4	A406V	2239	0.669942	plasma	PK	metastatic	4.2	2nd	no
P094	TP53	R202C	1014	0.690335	plasma	PK	metastatic	4.2	2nd	no
P094	KRAS	G12V	1992	0.60241	plasma	PK	metastatic	4.2	2nd	pass
P099	--	--	nd	nd	plasma	PK	localized	2.57	2nd	--
P103	GNAS	C200R	1933	0.413864	plasma	PK	metastatic	3.7	2nd	no
P103	TP53	P152L	771	7.9118	plasma	PK	metastatic	3.7	2nd	pass
P103	KRAS	G12V	731	17.3735	plasma	PK	metastatic	3.7	2nd	pass
P104	--	--	nd	nd	plasma	PK	localized	2.2	2nd	--
P106	TP53	Y234C	763	0.917431	plasma	PK	localized	10.1	2nd	pass
P106	KRAS	G12D	700	2.42857	plasma	PK	localized	10.1	2nd	pass
P113	HRAS	A18A	313	1.59744	plasma	PK	metastatic	7.3	2nd	no
P113	SMAD4	R361C	414	4.58937	plasma	PK	metastatic	7.3	2nd	pass
P113	KRAS	G12D	396	3.78788	plasma	PK	metastatic	7.3	2nd	pass
P115	--	--	nd	nd	plasma	PK	localized	10	2nd	--
P116	--	--	nd	nd	plasma	PK	metastatic	3.9	2nd	--
P118	--	--	nd	nd	plasma	PK	localized	3.7	2nd	--
P124	KRAS	G12V	468	0.42735	plasma	PK	localized	6	2nd	pass
P125	KRAS	G12D	1556	30.3342	plasma	PK	metastatic	27.5	2nd	pass
P127	--	--	nd	nd	plasma	PK	metastatic	3.9	2nd	--
P128	HRAS	G12S	324	3.08642	plasma	PK	localized	3.4	2nd	pass
P128	GNAS	R201H	1469	4.35671	plasma	PK	localized	3.4	2nd	pass
P129	CDKN2A	R29W	516	0.775194	plasma	PK	localized	2.4	2nd	no
P130	CDKN2A	G55G	266	1.50376	plasma	PK	metastatic	2.6	2nd	no
P130	KRAS	G12V	269	3.34572	plasma	PK	metastatic	2.6	2nd	pass
P131	--	--	nd	nd	plasma	PK	localized	2.71	2nd	--
P132	NRAS	H27N	430	0.930233	plasma	PK	localized	3.6	2nd	no
P132	TP53	Y220C	240	1.66667	plasma	PK	localized	3.6	2nd	pass
P133	--	--	nd	nd	plasma	PK	metastatic	2.2	2nd	--
P134	GNAS	E209D	1523	1.44452	plasma	PK	localized	2.6	2nd	no
P135	KRAS	G12V	2638	0.265353	plasma	PK	localized	8.8	2nd	pass
P136	--	--	nd	nd	plasma	PK	localized	1.8	2nd	--
P137	CDKN2A	H83H	8	12.5	plasma	PK	metastatic	2.9	2nd	no
P137	CDKN2A	P81P	8	12.5	plasma	PK	metastatic	2.9	2nd	no
P137	TP53	P71S	16	6.25	plasma	PK	metastatic	2.9	2nd	no
P137	CDKN2A	D84D	8	12.5	plasma	PK	metastatic	2.9	2nd	pass
P137	TP53	C238Y	440	0.909091	plasma	PK	metastatic	2.9	2nd	pass
P138	TP53	P71S	75	5.33333	plasma	PK	metastatic	5.8	2nd	no
P139	TP53	F341Y	400	17.5	plasma	PK	metastatic	9.3	2nd	no
P139	TP53	P71S	246	1.21951	plasma	PK	metastatic	9.3	2nd	no
P139	SMAD4	A118V	166	31.3253	plasma	PK	metastatic	9.3	2nd	pass
P139	KRAS	G12D	326	37.4233	plasma	PK	metastatic	9.3	2nd	pass
P140	CDKN2A	N42K	188	7.97872	plasma	PK	localized	2.3	2nd	no
P140	TP53	P71S	551	0.725953	plasma	PK	localized	2.3	2nd	no
P140	NRAS	Q61R	389	4.62725	plasma	PK	localized	2.3	2nd	pass
P142	--	--	nd	nd	plasma	PK	localized	4.2	2nd	--
P143	TP53	S240R	178	2.24719	plasma	PK	metastatic	3	2nd	no
P143	TP53	T102P	172	1.74419	plasma	PK	metastatic	3	2nd	no
P144	--	--	nd	nd	plasma	PK	localized	2	2nd	--
P145	--	--	nd	nd	plasma	PK	localized	2.3	2nd	--
P146	TP53	A189V	2386	45.8927	plasma	PK	metastatic	3.3	2nd	no
P146	TP53	S106N	453	1.10375	plasma	PK	metastatic	3.3	2nd	no
P147	TP53	R174R	147	2.04082	plasma	PK	metastatic	2.5	2nd	no
P147	TP53	E198D	38	5.26316	plasma	PK	metastatic	2.5	2nd	no
P147	TP53	P71S	379	1.05541	plasma	PK	metastatic	2.5	2nd	no
P148	TP53	I251F	639	1.72144	plasma	PK	metastatic	3.9	2nd	no
P148	SMAD4	Y133*	312	0.961538	plasma	PK	metastatic	3.9	2nd	no
P148	TP53	E11Q	716	48.0447	plasma	PK	metastatic	3.9	2nd	pass
P148	KRAS	G12V	162	8.02469	plasma	PK	metastatic	3.9	2nd	pass
P149	TP53	C238F	729	15.775	plasma	PK	localized	3.1	2nd	pass
P149	KRAS	G12V	142	9.15493	plasma	PK	localized	3.1	2nd	pass
P150	TP53	C176S	1520	2.30263	plasma	PK	metastatic	2.4	2nd	no
P151	SMAD4	S344R	1069	0.654818	plasma	PK	metastatic	2.5	2nd	no
P152	SMAD4	P511L	2211	0.587969	plasma	PK	localized	2.4	2nd	no
P153	HRAS	Y64Y	97	6.18557	plasma	PK	localized	2.1	2nd	no
P153	TP53	P71S	291	2.06186	plasma	PK	localized	2.1	2nd	no
P153	HRAS	T20T	29	10.3448	plasma	PK	localized	2.1	2nd	no
P153	HRAS	L23L	34	8.82353	plasma	PK	localized	2.1	2nd	no
P153	HRAS	D33D	36	8.33333	plasma	PK	localized	2.1	2nd	no
P153	HRAS	Y32Y	36	8.33333	plasma	PK	localized	2.1	2nd	no
P153	HRAS	D30D	36	8.33333	plasma	PK	localized	2.1	2nd	no
P153	HRAS	V29V	36	8.33333	plasma	PK	localized	2.1	2nd	no
P154	KRAS	G13G	345	43.1884	plasma	PK	metastatic	2.7	2nd	pass
P154	TP53	R306*	545	10.6422	plasma	PK	metastatic	2.7	2nd	pass
P154	KRAS	G12D	360	9.44444	plasma	PK	metastatic	2.7	2nd	pass
P155	TP53	P71S	601	1.16473	plasma	PK	localized	3.1	2nd	no
P156	HRAS	L23L	738	1.08401	plasma	PK	localized	3	2nd	no
P157	TP53	H365Y	1634	2.57038	plasma	PK	metastatic	2	2nd	no
P157	TP53	P359P	1633	2.38824	plasma	PK	metastatic	2	2nd	no
P157	SMAD4	Y133C	465	1.07527	plasma	PK	metastatic	2	2nd	no
P157	TP53	G266R	415	3.13253	plasma	PK	metastatic	2	2nd	pass
P157	KRAS	G12V	373	10.1877	plasma	PK	metastatic	2	2nd	pass
P158	--	--	nd	nd	plasma	PK	metastatic	2.1	2nd	--
P175	--	--	nd	nd	plasma	PK	localized	3.4	2nd	--
P176	--	--	nd	nd	plasma	PK	metastatic	2.1	2nd	--
P178	KRAS	G12D	1131	0.353669	plasma	PK	metastatic	14.7	2nd	pass
P180	SMAD4	E175K	899	1.77976	plasma	PK	localized	2.5	2nd	no
P180	SMAD4	P342H	382	1.04712	plasma	PK	localized	2.5	2nd	no
P181	TP53	P219A	1341	9.09769	plasma	PK	metastatic	12	2nd	no
P181	SMAD4	R361H	1104	9.32971	plasma	PK	metastatic	12	2nd	pass
P181	TP53	Y220C	1341	9.61969	plasma	PK	metastatic	12	2nd	pass
P181	KRAS	G12D	1014	12.2288	plasma	PK	metastatic	12	2nd	pass
P182	HRAS	A59A	315	1.5873	plasma	PK	metastatic	2.2	2nd	no
P182	SMAD4	Y133C	709	0.846262	plasma	PK	metastatic	2.2	2nd	no
P182	KRAS	G12D	665	8.1203	plasma	PK	metastatic	2.2	2nd	pass
P185	TP53	R283L	343	1.74927	plasma	PK	localized	2.1	2nd	no
P185	SMAD4	R531W	575	0.695652	plasma	PK	localized	2.1	2nd	pass
P189	--	--	nd	nd	plasma	PK	metastatic	3	2nd	--
*"nd", no variants were detected.

## Sheet: tableSXX
Supplementary Table XX.
Patient	Gene	Amino acid position (base)	Base change	Variant molecules (tumor tissue)	Analyzed molecules (tumor tissue)	Variant molecules (leukocyte)	Analyzed molecules (leukocyte)	Variant molecules (plasma)	Analyzed molecules (plasma)	CV78 filter	plasma only
P166	TP53	108 (1)	G > T	0	4098	0	1401	12	3211	No	+
P177	CDKN2A	60 (2)	C > T	0	315	0	1773	12	2638	No	+
P177	HRAS	68 (1)	C > T	0	985	0	733	11	3134	No	+
P184	SMAD4	519 (2)	A > T	0	474	0	456	6	1094	No	+
P187	SMAD4	445 (2)	G > A	0	306	0	795	12	2923	No	+
P188	KRAS	10 (1)	G > T	0	2037	0	1510	27	1507	No	+
